# Supplementary material for: Imperfect Implementation of an Early Warning Scoring System in a Danish Teaching Hospital: A Cross-Sectional Study
Source: PLoS One. 2013 Jul 26;8(7):e70068. doi: 10.1371/journal.pone.0070068 (PMC3724921; doi:10.1371/journal.pone.0070068)
Supplement: Data S1 — Raw Data. This file contains all raw data used for this article. (XLSX) [file pone.0070068.s001.xlsx]

## Sheet: Sheet1
bedid	weekday	dept	mews.staff	mews.investigator	mews.known	mews.action	woc.compliance	rr	sat	tp	bp	hr	gcs	all
1	sat	ama	2	1	1	1	1	1	1	1	1	1	1	1
2	sat	12	4	5	0	0	0	1	1	1	1	1	1	1
3	sat	6	3	4	1	1	1	1	1	1	1	1	1	1
4	sat	neu	0	1	0	NA	1	1	1	1	1	1	1	1
5	sat	12	4	3	1	0	0	1	1	1	1	1	1	1
6	sat	ama	NA	0	NA	NA	0	1	1	0	1	1	1	0
7	sat	5	4	3	0	0	0	1	1	1	1	1	1	1
8	sat	16a	NA	0	NA	NA	0	1	1	1	1	1	1	1
9	sat	16a	1	0	NA	0	0	1	1	1	1	1	1	1
10	sat	16b	4	2	1	0	0	1	1	1	1	1	1	1
11	sat	6	3	2	1	0	0	1	1	1	1	1	1	1
12	sat	14	0	2	0	NA	1	1	1	1	1	1	1	1
13	sat	neu	0	1	0	NA	1	1	1	1	1	1	1	1
14	sat	16b	1	1	1	0	0	1	1	1	1	1	1	1
15	sat	neu	NA	1	0	0	0	1	1	1	1	1	1	1
17	thu	neu	NA	2	NA	NA	0	1	1	1	1	1	0	0
18	thu	5	0	0	NA	NA	1	1	1	1	1	1	1	1
19	thu	11	NA	0	NA	NA	0	1	0	0	1	1	1	0
20	thu	11	4	2	1	0	0	1	1	1	1	1	1	1
21	thu	11	0	0	NA	NA	1	1	1	1	1	1	1	1
21	thu	11	0	0	NA	NA	0	0	0	1	1	1	0	0
23	thu	11	NA	0	NA	NA	0	0	0	1	0	0	0	0
24	thu	11	NA	0	NA	NA	0	0	0	0	1	1	0	0
25	thu	13	0	2	0	NA	1	1	1	1	1	1	1	1
26	thu	13	0	1	1	0	0	1	1	1	0	1	0	0
27	thu	14	2	0	NA	NA	1	1	1	1	1	1	1	1
28	thu	14	1	1	1	1	1	1	1	1	1	1	1	1
29	thu	16a	NA	1	0	0	0	1	1	1	1	1	1	1
30	thu	16b	3	2	1	0	0	1	1	1	1	1	1	1
31	thu	16a	NA	0	NA	NA	1	1	1	1	1	1	1	1
32	thu	16a	2	2	1	1	1	1	1	1	1	1	1	1
33	thu	9	2	2	1	1	1	1	1	1	1	1	1	1
34	thu	ama	1	0	1	1	1	1	1	1	1	1	1	1
35	thu	ama	0	1	0	NA	1	1	1	1	1	1	1	1
37	wed	8	0	0	NA	NA	0	1	1	1	1	1	0	0
38	wed	12	1	3	0	1	1	1	1	1	1	1	1	1
39	wed	16a	0	1	0	NA	1	1	1	1	1	1	1	1
40	wed	14	1	1	1	0	0	1	1	1	1	1	1	1
41	wed	14	NA	2	1	0	0	0	0	1	0	1	0	0
42	wed	16b	1	2	1	1	1	1	1	1	1	1	1	1
43	wed	12	2	4	1	0	0	1	1	1	1	1	1	1
44	wed	16b	0	0	NA	NA	1	1	1	1	1	1	1	1
45	wed	16b	1	1	1	0	0	1	1	1	1	1	1	1
46	wed	9	0	0	NA	NA	1	1	1	1	1	1	1	1
47	wed	neu	1	0	NA	NA	0	1	1	1	1	1	0	0
48	wed	neu	NA	1	1	NA	0	0	0	1	1	1	0	0
49	wed	5	1	2	0	0	0	1	1	1	1	1	1	1
50	thu	neu	0	0	NA	NA	1	1	1	1	1	1	1	1
51	fri	neu	2	2	1	1	1	1	1	1	1	1	1	1
52	fri	14	NA	1	1	NA	0	1	1	1	1	1	0	0
53	fri	14	0	1	1	NA	1	1	1	1	1	0	1	0
54	fri	6	NA	0	NA	NA	1	1	1	1	1	1	1	1
55	fri	6	NA	3	0	0	0	0	0	1	0	0	0	0
56	fri	6	0	1	1	NA	1	1	1	1	1	1	1	1
57	fri	5	0	1	0	NA	1	1	1	1	1	1	1	1
58	fri	16a	0	3	0	NA	1	1	1	1	1	1	1	1
59	fri	16b	0	0	NA	NA	1	1	1	1	1	1	1	1
60	fri	16b	4	6	1	0	0	1	1	1	1	1	1	1
61	fri	16b	1	0	NA	0	0	1	1	1	1	1	1	1
62	sat	16b	0	0	NA	NA	1	1	1	1	1	1	1	1
63	fri	11	0	0	NA	NA	1	1	1	1	1	1	1	1
64	fri	11	NA	1	1	NA	0	0	0	1	0	0	0	0
65	fri	11	NA	0	NA	NA	0	1	1	1	1	1	1	1
66	sun	12	0	2	1	0	1	1	1	1	1	1	1	1
67	sun	14	0	0	NA	NA	1	1	1	1	1	1	1	1
68	sun	8	NA	1	0	0	0	1	1	1	1	1	1	1
69	sun	neu	0	0	NA	NA	1	1	1	1	1	1	1	1
70	sun	11	NA	1	0	NA	0	1	1	1	1	1	1	1
71	sun	ama	2	3	1	1	1	1	1	1	1	1	1	1
72	sun	5	NA	1	0	0	0	1	1	1	1	1	1	1
73	sun	6	NA	0	NA	NA	0	0	1	0	0	0	0	0
74	sun	6	0	0	NA	NA	1	1	1	1	1	1	1	1
75	sun	ama	NA	0	NA	NA	0	1	1	1	1	1	1	1
76	sun	ama	3	4	1	0	0	1	1	1	1	1	1	1
77	sun	ama	NA	3	1	1	0	1	1	1	1	1	1	1
78	sun	11	0	0	NA	NA	1	1	1	1	1	1	1	1
79	sun	5	0	0	NA	NA	1	1	1	1	1	1	1	1
80	sun	5	0	0	NA	NA	1	1	1	1	1	1	1	1
81	sun	neu	NA	1	NA	NA	0	1	1	1	1	1	1	1
82	sun	neu	0	2	1	1	1	1	1	1	1	1	1	1
83	sun	neu	1	1	1	1	0	1	1	1	1	1	1	1
85	wed	6	1	2	1	1	1	1	1	1	1	1	1	1
86	wed	6	0	0	NA	NA	1	1	1	1	1	1	0	0
87	wed	11	2	1	1	1	1	1	1	1	1	1	1	1
88	wed	13	NA	1	1	NA	1	0	0	1	1	1	1	0
89	wed	13	2	0	NA	0	0	0	1	1	1	1	1	0
90	wed	13	NA	2	0	NA	0	0	0	1	1	1	0	0
91	wed	13	0	0	NA	NA	1	0	0	1	1	1	0	0
92	wed	14	NA	1	1	NA	1	0	1	1	0	0	0	0
93	tue	5	0	0	NA	NA	1	1	1	1	1	1	1	1
94	tue	5	0	0	NA	NA	1	1	1	1	1	1	1	1
95	tue	11	0	0	NA	NA	1	1	1	1	1	1	0	0
96	tue	11	1	1	1	1	1	1	1	1	1	1	1	1
97	tue	11	2	2	1	0	0	1	1	1	1	1	0	0
98	tue	14	0	1	1	NA	1	1	1	1	1	1	1	1
99	tue	14	0	0	NA	NA	1	1	1	1	1	1	1	1
100	tue	14	0	0	NA	NA	1	1	1	1	1	1	1	1
101	tue	12	1	0	NA	NA	1	1	1	1	1	1	1	1
102	tue	13	0	0	NA	NA	1	1	1	1	1	1	1	1
103	tue	13	0	0	NA	NA	1	1	1	1	1	1	1	1
104	tue	13	1	1	1	1	1	1	1	1	1	1	1	1
105	tue	neu	0	3	0	NA	1	1	1	1	1	1	1	1
108	tue	16a	0	4	0	NA	1	1	1	1	1	1	1	1
109	tue	neu	NA	3	0	NA	0	1	1	1	1	1	0	0
110	tue	neu	0	0	NA	NA	1	1	1	1	1	1	1	1
111	tue	ama	0	0	NA	NA	1	1	1	1	1	1	1	1
112	tue	ama	1	3	0	NA	1	1	1	1	1	1	1	1
113	tue	ama	0	0	NA	NA	1	1	1	1	1	1	1	1
114	mon	16b	0	0	NA	NA	1	1	1	1	1	1	1	1
115	mon	16a	0	0	NA	NA	1	1	1	1	1	1	1	1
116	mon	ama	0	0	NA	NA	0	1	1	1	0	0	0	0
117	mon	ama	1	1	1	1	1	1	1	1	1	1	1	1
118	mon	5	2	1	1	0	0	1	1	1	1	1	1	1
119	mon	5	NA	0	NA	NA	0	1	1	0	1	1	0	0
120	mon	5	NA	2	1	0	0	0	1	1	1	1	0	0
121	mon	5	0	0	NA	NA	1	1	1	1	1	1	1	1
122	mon	6	NA	1	0	NA	0	0	0	1	0	1	0	0
123	mon	14	0	2	0	NA	1	1	1	1	1	1	1	1
124	mon	9	0	0	NA	NA	1	1	1	1	1	1	1	1
125	mon	8	0	0	NA	NA	1	1	1	1	1	1	1	1
126	mon	8	NA	2	1	NA	1	0	0	0	0	0	0	0
127	mon	12	0	0	NA	NA	1	1	1	1	1	1	1	1
128	mon	12	1	0	NA	0	0	1	1	1	1	1	1	1
129	mon	12	1	1	0	1	1	1	1	1	1	1	1	1
130	mon	13	0	0	NA	NA	0	0	0	1	1	1	0	0
131	mon	13	0	0	NA	NA	1	1	1	1	1	1	1	1
132	mon	11	2	1	1	0	0	1	1	1	1	1	1	1
133	mon	neu	0	0	NA	NA	1	1	1	1	1	1	1	1
134	mon	neu	0	0	NA	NA	1	1	1	1	1	1	1	1
135	mon	neu	4	3	0	0	0	1	1	1	1	1	1	1
136	mon	6	0	1	0	NA	1	1	1	1	1	1	1	1
137	mon	6	0	2	0	NA	1	1	1	1	1	1	1	1
