# Supplementary material for: Imperfect Implementation of an Early Warning Scoring System in a Danish Teaching Hospital: A Cross-Sectional Study
Source: PLoS One. 2013 Jul 26;8(7):e70068. doi: 10.1371/journal.pone.0070068 (PMC3724921; doi:10.1371/journal.pone.0070068)
Supplement: Data S2 — Data Explanation. This file contains an explanation for understanding the raw data presented in, S1. (TXT) [file pone.0070068.s002.txt]

This data set is from the study on staff compliance with the WOC guideline at Naestved Hospital.

Each row contains data from one patient.:

COLUMN NAMES

bedid: Bed number.

weekday: The weekday of the investigator visit at that bed.

dept: Name of department.

mews.staff: MEWS value measured by staff. NA if missing.

mews.investigator: MEWS value measured by investigator.

mews.known: 0 if abnormal MEWS was unknown to staff, 1 if abnomormal MEWS was known to staff, NA if MEWS was 0 (normal).

mews.action: 0 if abnormal MEWS measured by staff had not been followed by appropiate action as defined in the WOC guideline. 1 if appropiate action was taken. NA if MEWS was 0 (normal).

woc.compliance: 0 if the patient had not been observed and managed in accordance with the WOC guideline, 1 if the patient had been observed and managed in accordance with the WOC guideline including recording of alle MEWS elements, calculation of MEWS score and appropiate action if abnormal MEWS.

rr: Respiratory rate, 1 if recorded by staff, 0 if not

sat: Saturation, 1 if recorded by staff, 0 if not

tp: Temperature, 1 if recorded by staff, 0 if not

bp: Blood pressure, 1 if recorded by staff, 0 if not

hr: Heart rate, 1 if recorded by staff, 0 if not

gcs: Glascow Coma Scale, 1 if recorded by staff, 0 if not

all: All-or-none, 1 if all elements were recorded, 0 if not
